# Supplementary material for: A multi-omics approach combining causal inference and in vivo validation identifies key protein drivers of alcohol-associated liver disease
Source: Front Immunol. 2025 Dec 5;16:1714502. doi: 10.3389/fimmu.2025.1714502 (PMC12767219; doi:10.3389/fimmu.2025.1714502)
Supplement: Supplementary file 1 [file DataSheet1.xlsx]

## Sheet: Supplementary Table S1
Supplementary Table S1: Characteristics of pQTL and GWAS datasets used in this study
Study	Sample size	Source	URLs
The protein quantitative trait loci (pQTL) data	35559	deCODE(SomaLogic)	https://www.decode.com/summarydata/
ALD	488982	FinnGen	https://r12.finngen.fi/

## Sheet: Supplementary Table S2
Supplementary Table S2：Instrument Characteristics AND Steiger_correct_direction
Protein	Outcome	N_SNPs	Mean_F	Median_F	Mean_R2	Steiger_correct_direction	Steiger_pval	Steiger_SNPs_correct	Steiger_proportion_correct	Steiger_R2_exposure	Steiger_R2_outcome
ST6GALNAC6	ALD	6	51.8442341394505	51.3501257938177	0.00146391010733354	TRUE	1.39407983794701e-59	6	1	0.00902150916445673	3.15571718120766e-05
LDLRAP1	ALD	4	73.6198211822455	68.1675337137164	0.00207602009082595	TRUE	3.56637417302355e-56	4	1	0.00846952013739956	2.84879421969212e-05
LIFR	ALD	17	75.8184161474831	54.8979583875991	0.00213641008564351	TRUE	1.21550107595821e-254	17	1	0.0370325420418216	5.18085174273366e-05
ADH1C	ALD	9	79.4352408994048	61.9797860604109	0.00223922153035519	TRUE	2.44803337867991e-141	9	1	0.0212374441250093	5.41642777761204e-05
MAX	ALD	13	82.1730246655621	50.896	0.00230869153068647	TRUE	1.15404218520601e-205	13	1	0.0306170545797575	6.79885064196413e-05
LUM	ALD	19	82.6382294539066	50.6024915918789	0.00232574384908693	TRUE	0	19	1	0.0450376123669469	5.33593113105185e-05
TIE1	ALD	25	90.4124776151108	65.6713305995497	0.00254165060251524	TRUE	0	25	1	0.0646959252052956	6.09354548530425e-05
ARL3	ALD	11	95.3475355920036	50.5584319787085	0.0026829414255413	TRUE	7.39898427533123e-208	11	1	0.0300120076524255	3.10591318145287e-05
NRP1	ALD	37	106.875111591708	59.271680215731	0.00298576739353646	TRUE	0	37	1	0.112578822210133	0.000127802754233634
MMP12	ALD	70	149.602559133282	66.7587494317369	0.00412257868255818	TRUE	0	70	1	0.215613455369839	0.000176738600319612
DPT	ALD	74	149.252875052161	57.5457332983074	0.00413982651344509	TRUE	0	74	1	0.248802250504112	0.000169220923236903
TSTD1	ALD	17	163.574491337595	62.3866471946231	0.00453218633634458	TRUE	0	17	1	0.0784824119568862	7.11007312476572e-05
TREML2	ALD	91	166.427701338492	60.7025749111066	0.00457267888310709	TRUE	0	91	1	0.335229197662725	0.000230222734449208
CST1	ALD	92	182.710913020906	62.5354095826478	0.00493566532806435	TRUE	0	92	1	0.220888345162932	0.000191376040092286
PIP	ALD	48	223.808679122508	76.1082983733496	0.0060042521556131	TRUE	0	48	1	0.181033497133787	0.000104246274685816
SEMA4D	ALD	73	330.940033269467	82.5571400358309	0.00891762432234919	TRUE	0	73	1	0.289285695622248	0.00029240011244238
PLA2R1	ALD	116	600.200733245134	191.371038609217	0.0157362575250118	TRUE	0	116	1	0.779053481996869	0.000316950967252325
